# Supplementary material for: Eicosapentaenoic and docosahexaenoic acid supplementation during early gestation modified relative abundance on placenta and fetal liver tissue mRNA and concentration pattern of fatty acids in fetal liver and fetal central nervous system of sheep
Source: PLoS One. 2020 Jun 23;15(6):e0235217. doi: 10.1371/journal.pone.0235217 (PMC7310831; doi:10.1371/journal.pone.0235217)
Supplement: S1 Data — (XLSX) [file pone.0235217.s001.xlsx]

## Sheet: Fetal Liver ID x Gene
LAMB	PEN	TRAT	DGAT1	DGAT2	DNMT1	DNMT2	DNMT3a	DNMT3b	ELOVL2	ELOVL5	FABP-1	FABP-4	FABP-5	FADS1	FAT/CD36	FATP-1	FATP-4	FFAR1	FFAR4	GLUT1	IGF-1	IGF-2	LIPG	LPL	Leptin	PPAR B	PPAR a	PPAR g	SCD	SREBP-1	ApoB	TBP	CypyB	PGK1	POLR1B	NEG_A	NEG_B	NEG_C	NEG_D	NEG_E	NEG_F	NEG_G	NEG_H	POS_A	POS_B	POS_C	POS_D	POS_E	POS_F
2925	1	PUFA	288.66	87.38	1200.69	482.15	450.16	113.13	199.72	2069.8	18842.8	1.56	1589.99	1656.31	826.2	43.69	117.03	8.58	3.12	10833.5	81.92	40840.5	149.79	90.5	1	27.31	1348.92	89.72	1184.3	986.14	14977.8	527.4	6924.04	1570.49	535.98	9	7	1	9	17	15	1	1	28147	8002	2270	495	94	45
4284	1	PUFA	530.41	103.9	1356.11	206.7	292	113.74	547.91	3066.55	28715.6	5.47	1701.7	2493.49	697.74	45.93	178.26	21.87	4.37	16753.4	29.53	72248.9	234.04	84.21	3.28	29.53	2017.76	149.83	1817.62	1230.34	30405.3	584	7347.04	1462.19	489.95	10	16	2	9	14	15	4	1	24344	7280	2017	499	91	64
4783	1	PUFA	359.41	128.8	1270.57	254.98	238.45	131.41	170.57	3082.44	24471.5	1.74	1594.3	1936.31	870.25	33.94	128.8	20.89	9.57	17986.4	20.89	51788.8	174.92	67.01	2.61	34.81	2076.42	122.71	1874.53	885.05	23730.9	531.72	7422.39	1519.46	512.58	13	11	3	5	14	19	1	3	26099	7544	2149	514	76	55
3019	2	PUFA	475.34	129.27	1324.25	230.04	277.88	105.86	423.43	4170.21	36950.7	4.07	1565.48	2265.78	872.31	42.75	126.22	21.38	8.14	14203.3	20.36	71298.7	186.27	82.45	4.07	35.63	2475.46	241.23	1970.59	932.37	25717.5	515.04	7948.54	1502.37	499.77	11	13	3	9	13	15	1	1	22943	6387	2090	519	67	50
4262	2	PUFA	465.2	156.78	1171.99	272.44	210.75	127.22	543.59	2926.12	28990.1	1.29	1670.6	2032.99	711.93	44.98	155.49	24.42	6.43	15332.3	33.41	70738.4	123.37	73.25	1.29	34.7	1887.78	120.8	1910.91	953.53	33342.7	480.62	7511.29	1673.17	508.89	8	8	2	6	8	15	1	2	21623	6064	1707	414	63	39
4367	2	PUFA	560.45	143.82	1139.43	257.98	257.24	85.99	268.36	2670.28	30132.9	1	1129.05	2269.96	743.56	60.05	167.54	39.29	28.91	9859.72	40.03	63231.9	128.25	77.84	21.5	57.08	2065.35	241.67	1651.69	1081.6	32444.4	504.11	8851.51	1491.56	461.85	11	19	6	6	16	18	5	5	31628	8798	2557	607	126	60
2631	3	MUFA	370.49	121.61	1297.19	228.14	271.51	117.84	423.28	3672.87	25383	1	1589.44	1675.23	516.61	35.82	127.27	14.14	7.54	10587.8	38.65	55098.7	169.69	127.27	4.71	44.31	2599.1	164.03	1682.77	872.02	28203.6	456.28	9758.18	1389.58	496.82	9	11	3	10	8	15	3	6	25501	7315	1964	487	94	58
4176	3	MUFA	354.77	78.72	1552.79	231.84	277.13	133.71	364.47	3074.31	23025.5	2.16	2384.18	1559.26	606.02	20.49	161.75	21.57	4.31	19238.4	33.43	63662.2	226.45	90.58	1.08	38.82	1935.6	95.97	1641.21	948.93	17913.2	624.35	5691.41	1717.77	503.58	10	11	1	5	9	18	1	3	23493	6500	1855	443	85	40
4278	3	MUFA	251.44	64.95	1431.09	252.48	228.39	174.96	300.68	3130.38	19355.3	2.1	1917.2	2240.92	818.21	23.05	117.34	14.67	9.43	16748.8	40.86	47490	254.58	104.77	3.14	31.43	2119.4	128.86	2465.12	1114.7	20561.2	521.73	7712.8	1473	518.59	9	8	2	1	10	13	3	1	22110	6374	1813	471	68	36
2671	4	MUFA	342.74	84.49	1305.59	229.55	294.91	122.75	282.16	3000.15	30245.4	1.59	1222.7	2150.48	734.89	38.26	146.66	22.32	25.51	14396.6	30.29	65340.1	127.53	70.14	3.19	28.69	2365.68	231.15	1576.59	806.63	20973.9	451.14	8450.47	1461.81	551.57	8	13	2	5	7	8	1	2	19259	5484	1495	389	34	41
3324	4	MUFA	455.99	112.28	1233.92	276.11	325.38	111.13	178.73	3167.87	28934.7	4.58	1583.36	2801.24	952.08	37.81	159.25	24.06	14.89	14170	43.54	58297.9	163.84	116.86	11.46	51.56	1943.11	128.32	1984.36	1127.37	22785.7	504.11	7166.37	1593.67	533.9	15	11	2	4	7	15	1	2	24795	7054	1895	431	81	48
3435	4	MUFA	378.96	92.16	1146.36	217.9	266.13	103.35	489.2	3749.99	31707	1	1276.41	2158.36	685.58	24.12	106.8	20.67	6.89	10269	35.31	55720.2	137.8	112.83	1	45.65	2377.12	160.2	2111.85	894.86	25759.9	446.14	8756.58	1495.17	526.24	14	20	4	2	9	14	5	5	26772	7504	2198	535	90	63
LAMB	TRAT	ApoB	TBP	CypyB	PGK1	POLR1B
2925	PUFA	14977.8	527.4	6924.04	1570.49	535.98
4284	PUFA	30405.3	584	7347.04	1462.19	489.95
4783	PUFA	23730.9	531.72	7422.39	1519.46	512.58
3019	PUFA	25717.5	515.04	7948.54	1502.37	499.77
4262	PUFA	33342.7	480.62	7511.29	1673.17	508.89
4367	PUFA	32444.4	504.11	8851.51	1491.56	461.85
2631	MUFA	28203.6	456.28	9758.18	1389.58	496.82
4176	MUFA	17913.2	624.35	5691.41	1717.77	503.58
4278	MUFA	20561.2	521.73	7712.8	1473	518.59
2671	MUFA	20973.9	451.14	8450.47	1461.81	551.57
3324	MUFA	22785.7	504.11	7166.37	1593.67	533.9
3435	MUFA	25759.9	446.14	8756.58	1495.17	526.24

## Sheet: Fetal Placenta ID x GENE
ID	Pen	Tratamiento	DGAT1	DGAT2	DNMT1	DNMT2	DNMT3a	DNMT3b	ELOVL2	ELOVL5	FABP-1	FABP-4	FABP-5	FADS1	FAT/CD36	FATP-1	FATP-4	FFAR1	FFAR4	GLUT1	IGF-1	IGF-2	LIPG	LPL	Leptin	PPAR B	PPAR a	PPAR g	SCD	SREBP-1	ApoB	TBP	CypyB	PGK1	POLR1B
4176	3	MUFA	234.85	12.78	397.01	369.05	226.06	79.08	77.48	1897.17	11.98	36.75	64534.1	623.87	6947.23	99.85	91.86	15.18	24.76	9516.2	22.37	15662.2	296.36	89.47	9.59	82.28	254.82	4761.69	1294.87	1099.96	15.98	491.27	13157.2	2874.91	710.94
3324		MUFA	158.4	29.56	754.09	334.98	225.85	91.7	832.15	2310.02	203.11	26.53	34576	1212.61	4606.4	59.87	119.75	32.59	20.46	4365.39	290.27	1245.2	531.27	238.73	29.56	61.39	447.15	410.77	1148.95	1023.9	209.93	363.78	18847	3917.48	491.86
2671		MUFA	109.04	3.24	381.11	355.2	256.95	55.06	21.59	2210.02	1.08	19.43	53604	844.28	10644.1	76.65	106.88	1.08	11.88	9347.5	32.39	4945.82	1199.48	44.27	1.08	49.66	387.59	4286.16	1950.91	1014.86	4.32	425.38	14806.1	3481.83	602.44
4278		MUFA	157.59	18.35	538.62	382.11	216.96	110.1	442.55	2585.16	5.4	17.27	43568.9	583.95	13012.1	57.21	97.15	1.08	16.19	10334.2	250.42	4203.18	1436.68	107.94	3.24	85.27	526.75	2298.04	1523.03	1110.7	5.4	417.73	13299.3	3553.38	669.23
3435		MUFA	156.98	15.03	305.6	412.48	193.72	66.8	48.43	2075.77	11.69	23.38	39322.7	758.17	10951.6	78.49	85.17	6.68	21.71	8590.31	35.07	5707.95	3368.32	71.81	10.02	50.1	344.01	4756.07	1743.45	1294.22	5.01	445.88	14027.7	3243.08	651.29
2631		MUFA	132.56	13.15	752.86	516.07	196.31	79.94	650.66	2392.16	2.02	68.81	22788.2	1068.58	4244.97	46.55	102.2	1.01	33.39	3887.76	675.96	3522.46	307.62	176.07	3.04	70.83	449.29	1044.29	990.66	1279.06	7.08	406.79	15785.8	3349.43	614.23
4783		PUFA	194.03	54.02	883.07	352.79	155.45	94.81	3248.96	4506.87	18.74	52.92	5509.01	791.57	2132.16	40.79	173.09	7.72	38.59	1513.68	810.31	2762.77	141.12	72.76	11.02	57.33	407.91	208.37	478.47	1037.42	14.33	392.48	15651.7	3666.79	586.51
4367		PUFA	161.46	8.97	829.71	453.87	182.99	165.05	250.26	2626.37	6.28	25.12	20295.2	1201.96	4926.25	45.75	125.58	3.59	9.87	4286.7	625.2	1609.19	283.45	96.87	6.28	66.38	358.79	453.87	1533.85	1231.56	6.28	383.91	17144.1	3981.72	504.11
2925		PUFA	170.56	9.65	517.32	388.59	325.03	73.21	28.96	1829.52	5.63	45.05	43735.6	618.69	10899.9	99.76	103.79	3.22	42.64	9729.3	41.84	10755.9	1152.1	135.16	6.44	52.3	312.16	4449.1	1645.28	1119.11	6.44	458.59	13935.4	2665.44	775.58
4284		PUFA	178.58	31.43	711.44	278.58	244.29	91.43	231.43	2240.05	48.57	15.71	42536.7	917.16	9931.65	75.72	122.86	27.14	58.57	10907.4	305.72	2081.47	1587.18	122.86	38.57	81.43	545.73	1001.45	1684.32	1088.6	37.14	345.72	15911.8	4255.81	564.3
4262		PUFA	192.93	7.6	919.07	496.75	253.69	176.22	648.66	2255.89	16.71	15.19	14170.4	888.69	1500.89	74.44	132.16	1.52	30.38	3000.26	1145.42	2501.99	467.89	236.98	4.56	103.3	466.37	189.89	645.63	1186.43	7.6	378.26	19115.1	3378.52	540.81
3019		PUFA	178.68	14.09	407.04	329.19	286.19	77.11	60.8	2001.1	26.69	8.9	47635.6	596.1	11452	90.45	108.25	17.05	52.64	10530.4	46.71	8595.3	4392.92	68.95	8.9	80.81	384.8	4652.42	1639.28	1336.04	15.57	437.44	14182.7	3055.4	696.94

## Sheet: Gene name & Accession number
		Gene name	Accession number
		DGAT1	NM_001110164.1:555
		DGAT2	XM_012096078.2:1459
		DNMT1	NM_001009473.1:1307
		DNMT2	AY244708.1:876
		DNMT3a	XM_012166008.2:2152
		DNMT3b	XM_012189044.2:1336
		ELOVL2	XM_012101293.2:1786
		ELOVL5	XM_012100862.2:1984
		FABP-1	XM_004005898.3:244
		FABP-4	NM_001114667.1:195
		FABP-5	NM_001145180.1:256
		FADS1	XM_012101996.2:1086
		FAT/CD36	XM_012176587.2
		FATP-1	XM_015095580.1
		FATP-4	XM_015094163.1
		FFAR1	XM_015100194.1:227
		FFAR4	XM_012102571.2:1086
		GLUT1	XM_015091913.1
		IGF-1	NM_001009774.3:242
		IGF-2	NM_001009311.1:420
		LIPG	XM_012103679.2:1337
		LPL	NM_001009394.1:724
		Leptin	XM_004008038.3:2018
		PPAR B	XM_004018768.3:474
		PPAR a	XM_012175774.2:1083
		PPAR g	NM_001100921.1:640
		SCD	NM_001009254.1:1132
		SREBP-1	XM_015098336.1:3946
		ApoB	XM_012175938.1:3919
		TBP	XM_015097549.1
		CypyB	XM_004010536.3
		PGK1	NM_001142516.1:643
		POLR1B	XM_004005912.3:2371

## Sheet: FA % SAS
ID	pen	trt	tissue	c140	c150	c160iso	c160	c170iso	c161170ante	c170	c171	c180	c181t68	c181t12	c181c13	c181c9	c181c11	c181t16	c181c15	c190	c182c9c12	c200	c183	c1829c11t	c220	c203n6	c203n3	c204	c221	c205	c240	c225	c226	TotalMUFA	totalPUFA	totaln3	totaln6	EPADHA	c18desaturase	Ratio	total
2925	1	PUFA	liver	1.10075	0.412414	0.400715	17.9271	0	1.48074	0.909662	0.420384	12.452	0.190798	0.725472	0	10.7343	3.80721	0	0.140128	26.5423	1.38898	0.35878	0.378143	0.287287	0.483121	0.655463	7.81843	0.242856	0	0.766139	0.29386	2.60204	7.48085	17.4991	21.6202	19.0456	2.2873	8.24699	0.462959	0.120096	1.90223
4284	1	PUFA	liver	1.24614	0.284238	0.387989	18.8524	0.239501	1.4376	0.268615	0.315659	13.3206	0.289235	0.551246	0	11.9203	3.46841	0.0900153	0.21934	24.9672	1.33804	0.31872	0.409768	0	0.348399	0.723082	6.34972	0.069565	0.0756087	0.473154	0.578203	3.18386	8.27341	18.3674	20.8206	18.6899	2.13069	8.74656	0.472261	0.114002	2.1278
4783	1	PUFA	liver	1.33954	0.455425	0.465607	20.7617	0	1.65222	0.432303	0.478296	13.8322	0	0.572527	0	12.7738	3.5123	0	0	19.3145	1.43178	0.120397	0.191285	0	0.115332	0.824139	8.21947	0	0.108153	1.4063	0	4.76776	7.22502	19.0973	24.0657	21.8098	2.25592	8.63132	0.48011	0.103436	2.61698
3019	2	PUFA	liver	1.15546	0.128408	0.214189	16.0186	0	1.06581	0.304598	0.102406	11.9171	0	0.209175	0	9.59085	3.15227	0	0	34.5882	1.22931	0.142859	0.184698	0.145195	0.115675	0.752505	7.37961	0	0	0.815792	0	3.3361	7.45121	14.1205	21.2944	19.1674	1.98182	8.26701	0.445922	0.103395	1.70126
4262	2	PUFA	liver	1.07276	0.258096	0.42689	19.2378	0	1.58185	0	0.298158	13.2184	0	0.545053	0	10.1212	3.17557	0	0	25.0252	1.33188	0.281769	0.416027	0	0.302398	1.01974	8.43785	0	0	1.52744	0	3.19609	8.52591	15.7218	24.4549	22.1033	2.35162	10.0533	0.43365	0.106392	1.99831
4367	2	PUFA	liver	1.14865	0.315531	0.437105	20.1313	0.100339	1.59467	0.642267	0.310405	13.4309	0.254322	0.73442	0	12.0055	3.53292	0.196004	0.311662	23.3205	1.11221	0.269757	0.278238	0.10202	0.425373	0.682098	6.70981	0	0	1.01387	0	3.38027	7.55987	18.9399	20.8384	18.9421	1.79431	8.57374	0.471981	0.0947262	2.14523
2631	3	MUFA	liver	1.08747	0.293248	0.537623	20.2867	0.166929	1.24817	0.569241	0.240975	15.4812	0.167706	0.497869	0	10.4575	3.37365	0	0	18.4122	1.08139	0.17784	0.19759	0.138208	0.236804	0.458151	16.2605	0	0.089385	0.251276	0	1.58292	6.70544	16.0753	26.6755	24.9977	1.53954	6.95672	0.403164	0.0615873	2.71709
4176	3	MUFA	liver	0.926362	0.134788	0.494955	14.8844	0	1.14474	0.308582	0.374302	11.9095	0.130548	0.435524	0	8.74041	2.68243	0	0	36.9229	1.13921	0.178895	0.133456	0	0	0.532726	12.1398	0	0.162314	0.148427	0	1.4405	5.03517	13.6703	20.5693	18.8974	1.67194	5.1836	0.423266	0.0884745	1.50527
4278	3	MUFA	liver	1.09358	0.298665	0.485187	19.4103	0.213512	1.55919	0.708651	0.356863	15.2884	0.282032	0.95159	0	14.3416	4.45572	0.213458	0	17.7936	0.768977	0.137594	0.172558	0.292075	0.620384	0.359148	13.9428	0.322615	0.196692	0.629005	0	1.22001	3.88567	22.3571	21.5929	19.8501	1.45074	4.51467	0.484022	0.0730849	2.85467
2671	4	MUFA	liver	1.11681	0.146185	0.224935	19.6055	0.160529	1.25391	0.753391	0.304137	17.3132	0.283102	0.593212	0	11.7587	3.66586	0.110881	0	14.7553	1.46967	0.172073	0.125732	0.0737513	0.396072	0.441403	17.453	0	0.187819	0.38785	0	1.56199	5.68497	18.1576	27.1984	25.2136	1.91108	6.07282	0.40447	0.0757955	3.41276
3324	4	MUFA	liver	1.50247	0.428433	0.529615	19.6371	0.249761	1.47498	0.688289	0.408957	13.2224	0.348806	0.793774	0	12.0805	3.92096	0	0	23.9261	1.03319	0.300609	0.381736	0	0.486022	0.384844	12.5976	0	0.27255	0.593733	0	1.31951	3.41799	19.3006	19.7286	18.3106	1.41803	4.01172	0.477437	0.0774433	1.92978
3435	4	MUFA	liver	1.00104	0.322432	0.353986	17.6547	0.244602	1.45716	0.375517	0.343301	14.9641	0.285896	0.764328	0	11.7027	4.12768	0.0954766	0	23.5503	0.968782	0.106962	0.183463	0	0.464564	0.395962	13.9134	0.0926869	0.0925161	0.469752	0	1.1886	4.8801	18.869	22.0928	20.6354	1.45743	5.34986	0.438848	0.0706278	2.14708
2925	1	PUFA	CNS	2.34295	0.18915	0.905869	22.4227	1.17337	1.55651	0	0.352827	11.0117	0.133885	0.229601	0	11.8704	3.27946	0	0	28.3993	0.127495	0	0.284039	0	0	0.132615	5.40287	0	0	0.649303	0	1.52671	8.00932	17.4226	16.1324	15.8722	0.260111	8.65862	0.518762	0.0163878	12.1708
4284	1	PUFA	CNS	2.2818	0	1.87857	19.9931	0.125028	1.32081	0	0.734975	10.2405	0.131476	0.124835	0.313326	10.1869	2.70128	0	0	34.2664	0.433258	0	0.645246	0	0.126963	0.376476	4.38231	0	0	0.577102	0	1.7096	7.45007	15.5136	15.5741	14.7643	0.809734	8.02717	0.498687	0.054844	11.79
4783	1	PUFA	CNS	2.30058	0.171279	1.51236	18.2545	0	1.20382	0	0.618212	9.28188	0	0.459715	0	9.40518	2.53345	0	0	40.0189	0.329282	0	0.450224	0	0.147988	0.408225	4.19684	0	0	0.485017	0	1.69992	6.52261	14.2204	14.0921	13.3546	0.737507	7.00762	0.503299	0.0552249	13.8139
3019	2	PUFA	CNS	2.48261	0.132971	1.95533	21.0256	0.221391	1.38434	0	0.726965	10.8972	0.256393	0.470999	0	11.5774	3.07401	0	0	28.7712	0.304347	0.279349	0.236609	0	0.101877	0.352019	5.38957	0	0	0.510344	0	1.80615	8.04329	17.4901	16.6423	15.986	0.656366	8.55364	0.515132	0.0410589	11.762
4262	2	PUFA	CNS	1.00898	0	0.771206	18.7282	0.475146	1.54153	0	0.350488	10.9939	0	0	0	8.93671	2.35513	0	0	36.7529	0.707777	0	0	0	0	0.519787	2.16393	4.17734	0	1.07771	0	2.2495	7.18977	13.1839	18.0858	12.6809	5.4049	7.18977	0.23108	0.426224	23.7319
4367	2	PUFA	CNS	2.21231	0	1.67201	18.8063	0	1.3727	0	0.709039	9.55042	0	0.21463	0	9.72064	2.78817	0	0	39.1031	0.159783	0	0.159344	0	0	0.164879	4.26348	0	0	0.505986	0	1.67108	6.92604	14.8052	13.8506	13.5259	0.324662	7.43202	0.504416	0.0240029	13.9286
2631	3	MUFA	CNS	2.50782	0	1.97366	20.1836	0.151397	1.31903	0	0.681942	10.2781	0.148439	0.599343	0	10.2263	2.81926	0	0	36.7752	0	0	0.439607	0	0	0	6.14517	0	0	0	0	0.609319	5.14182	15.7943	12.3359	12.3359	0	5.14182	0.498738	0	13.4839
4176	3	MUFA	CNS	1.77855	0	1.53165	18.7514	0.178652	1.13522	0	0.284398	9.06542	0.16612	0.411363	0	9.10917	2.36961	0	0	42.9937	0.189442	0	0.321399	0	0	0.16358	5.31125	0	0	0.672181	0	0.786426	4.78045	13.4759	12.2247	11.8717	0.353021	5.45263	0.501204	0.0297364	16.0036
4278	3	MUFA	CNS	2.45206	0.120917	1.97404	22.9662	0.14457	1.61314	0	0.707088	11.2493	0.364372	0.600114	0	11.6299	3.22219	0	0	28.2591	0.334005	0.19298	0.713667	0	0.32514	0.136651	6.82198	0	0	0.991824	0	0.639111	4.54165	18.1368	14.1789	13.7082	0.470656	5.53347	0.508319	0.0343338	12.2316
2671	4	MUFA	CNS	2.1833	0.148096	1.72777	21.059	0	1.37216	0	0.728115	10.5777	0.309961	0.524877	0	10.4506	2.95748	0	0	34.1313	0.326641	0	0.735912	0	0	0	6.39176	0	0	0.654282	0	0.636238	5.08478	16.3432	13.8296	13.503	0.326641	5.73906	0.496978	0.0241903	15.0372
3324	4	MUFA	CNS	2.30148	0	1.92458	20.3135	0	1.27908	0	0.741295	10.1695	0.351631	0.674015	0	10.8125	2.99274	0	0	35.061	0.442642	0	0.742468	0	0	0.291641	6.06453	0	0	0.749266	0	0.708432	4.37961	16.8513	13.3786	12.6443	0.734284	5.12888	0.515323	0.0580723	12.9983
3435	4	MUFA	CNS	2.41879	0.13908	1.69886	22.6844	1.33592	1.46955	0.132769	0.670266	11.0084	0.261763	0.514932	0	11.0721	3.1349	0	0	28.4818	0.306942	0.219574	0.636989	0	0	0	6.53046	0	0	0.872187	0	0.712043	5.69827	17.1235	14.7569	14.4499	0.306942	6.57045	0.501444	0.0212417	13.9628

## Sheet: FA 1
PEN 1	LIVER 2925A		4:0	6:0	8:0	10:0	12:0	13:0 iso	13:0ante	13:0	14:0iso	14:0	15:0iso	15:0ante	14:1	15:0	16:0iso	16:0	17:0iso		16:1& 17:0ante	17:0			17:1		18:0	18:1 t 6,8	18:1 t9	18:1 t10	18:1 t11	18:1 t 12	18:1 c13	18:1 c9	18:1 c11	18:1 c12	18:1 t16	18:1 c15	19:0			18:2 c9,c12		20:0		20:1	18:3	18:2 9c11t	cla other
		TOTAL	0	0	0	0	0	0	0	0	0	0.0231109	0	0	0	0.00785473	0.00783305	0.391994	0		0.0327383	0.0204037			0.00894707	1.19984e-06	0.27176	0	0	0	0	0.0152868	0	0.238059	0.0807863	0	0	0	0.5	3.22285e-06	1.59712e-06	0.0313445	1.3471e-06	0.0069139		0	0.00766243	0.00613064	0
		%	0	0	0	0	0	0	0	0	0	1.10601	0	0	0	0.375899	0.374862	18.7594	0	0	1.56674	0.97645	0	0	0.428175	5.74201e-05	13.0055	0	0	0	0	0.731573	0	11.3927	3.86615	0	0	0	23.9282	0.000154234	7.64324e-05	1.50004	6.44673e-05	0.330874	0	0	0.366697	0.29339	0
	LIVER 2925B		4:0	6:0	8:0	10:0	12:0	13:0 iso	13:0ante	13:0	14:0iso	14:0	15:0iso	15:0ante	14:1	15:0	16:0iso	16:0	17:0iso		16:1& 17:0ante	17:0			17:1		18:0	18:1 t 6,8	18:1 t9	18:1 t10	18:1 t11	18:1 t 12	18:1 c13	18:1 c9	18:1 c11	18:1 c12	18:1 t16	18:1 c15	19:0			18:2 c9,c12		20:0		20:1	18:3	18:2 9c11t	cla other
		TOTAL	0	0	0	0	0	0	0	0	0	0.0187865	0	0	0	0.00769865	0.0073152	0.293158	0		0.0239184	0.0144543			0.00707553		0.204048	0.00654404	0	0	0	0.0123364	0	0.172792	0.0642787	0	0	0.00480614	0.5			0.0219151		0.00663126		0	0.00668102	0.00482198	0
		%	0	0	0	0	0	0	0	0	0	1.09547	0	0	0	0.44892	0.42656	17.0945	0	0	1.39472	0.842854	0	0	0.412585	0	11.8983	0.381593	0	0	0	0.719355	0	10.0758	3.74819	0	0	0.280254	29.1557	0	0	1.2779	0	0.386679	0	0	0.389581	0.281177	0
	LIVER 4284A		4:0	6:0	8:0	10:0	12:0	13:0 iso	13:0ante	13:0	14:0iso	14:0	15:0iso	15:0ante	14:1	15:0	16:0iso	16:0	17:0iso		16:1& 17:0ante	17:0			17:1		18:0	18:1 t 6,8	18:1 t9	18:1 t10	18:1 t11	18:1 t 12	18:1 c13	18:1 c9	18:1 c11	18:1 c12	18:1 t16	18:1 c15	19:0			18:2 c9,c12		20:0		20:1	18:3	18:2 9c11t	cla other
		TOTAL	0	0	0	0	0	0	0	0	0	0.0192851	0	0	0	0.00446452	0.00645574	0.278881	0.00495727	4.28442e-06	0.0217559	0			0.0051725	1.10539e-06	0.195576	0.00649329	0	0	0	0.00892401	0	0.179126	0.0536921	0	0	0	0.5	1.32116e-06		0.0212021		0.00686215		0	0.00823656	0	0
		%	0	0	0	0	0	0	0	0	0	1.19655	0	0	0	0.277001	0.400547	17.3032	0.307574	0.000265827	1.34984	0	0	0	0.320928	6.85838e-05	12.1345	0.402877	0	0	0	0.553691	0	11.1139	3.33133	0	0	0	31.0225	8.19714e-05	0	1.31549	0	0.425763	0	0	0.511038	0	0
	LIVER 4284B		4:0	6:0	8:0	10:0	12:0	13:0 iso	13:0ante	13:0	14:0iso	14:0	15:0iso	15:0ante	14:1	15:0	16:0iso	16:0	17:0iso		16:1& 17:0ante	17:0			17:1		18:0	18:1 t 6,8	18:1 t9	18:1 t10	18:1 t11	18:1 t 12	18:1 c13	18:1 c9	18:1 c11	18:1 c12	18:1 t16	18:1 c15	19:0			18:2 c9,c12		20:0		20:1	18:3	18:2 9c11t	cla other
		TOTAL	0	0	0	0	0	0	0	0	0	0.0342575	0	0	0	0.00770618	0.00992589	0.539394	0.00453226	7.8142e-06	0.0403284	0.0142038			0.00820628		0.383536	0.00464237	0	0	0	0.0145095	0	0.336476	0.0953243	0	0.00475982	0.0115982	0.5			0.0359723		0.00559638	1.39698e-06	0	0.00815618	0	0
		%	0	0	0	0	0	0	0	0	0	1.29571	0	0	0	0.291467	0.375422	20.4013	0.171422	0.000295553	1.52532	0.537223	0	0	0.310383	0	14.5063	0.175586	0	0	0	0.548788	0	12.7264	3.60541	0	0.180028	0.438675	18.9113	0	0	1.36056	0	0.211669	5.28374e-05	0	0.308488	0	0
	LIVER 4783A		4:0	6:0	8:0	10:0	12:0	13:0 iso	13:0ante	13:0	14:0iso	14:0	15:0iso	15:0ante	14:1	15:0	16:0iso	16:0	17:0iso		16:1& 17:0ante	17:0			17:1		18:0	18:1 t 6,8	18:1 t9	18:1 t10	18:1 t11	18:1 t 12	18:1 c13	18:1 c9	18:1 c11	18:1 c12	18:1 t16	18:1 c15	19:0			18:2 c9,c12		20:0		20:1	18:3	18:2 9c11t	cla other
		TOTAL	0	0	0	0	0	0	0	0	0	0.0351524	0	0	0	0.0120908	0.0123519	0.50824	0		0.0403519	0			0.0126137		0.324052	0	0	0	0	0.013823	0	0.284741	0.0807936	0	0	0	0.5			0.0349809		0		0	0	0	0
		%	0	0	0	0	0	0	0	0	0	1.49898	0	0	0	0.515579	0.526712	21.6725	0	0	1.72069	0	0	0	0.537877	0	13.8183	0	0	0	0	0.589442	0	12.142	3.44521	0	0	0	21.3211	0	0	1.49166	0	0	0	0	0	0	0
	LIVER 4783B		4:0	6:0	8:0	10:0	12:0	13:0 iso	13:0ante	13:0	14:0iso	14:0	15:0iso	15:0ante	14:1	15:0	16:0iso	16:0	17:0iso		16:1& 17:0ante	17:0			17:1		18:0	18:1 t 6,8	18:1 t9	18:1 t10	18:1 t11	18:1 t 12	18:1 c13	18:1 c9	18:1 c11	18:1 c12	18:1 t16	18:1 c15	19:0			18:2 c9,c12		20:0		20:1	18:3	18:2 9c11t	cla other
		TOTAL	0	0	0	0	0	0	0	0	0	0.0340916	0	0	0	0.0114188	0.0116854	0.573463	0		0.0457523	0.0249773			0.012096		0.399995	0	0	0	0	0.0160508	0	0.387269	0.103404	0	0	0	0.5			0.039632		0.00695624	1.61651e-06	0	0.0110519	0	0
		%	0	0	0	0	0	0	0	0	0	1.18009	0	0	0	0.395265	0.404495	19.8506	0	0	1.58373	0.8646	0	0	0.418708	0	13.846	0	0	0	0	0.555605	0	13.4054	3.57935	0	0	0	17.3077	0	0	1.37187	0	0.240793	5.59561e-05	0	0.382567	0	0
PEN 2	LIVER 3019A		4:0	6:0	8:0	10:0	12:0	13:0 iso	13:0ante	13:0	14:0iso	14:0	15:0iso	15:0ante	14:1	15:0	16:0iso	16:0	17:0iso		16:1& 17:0ante	17:0			17:1		18:0	18:1 t 6,8	18:1 t9	18:1 t10	18:1 t11	18:1 t 12	18:1 c13	18:1 c9	18:1 c11	18:1 c12	18:1 t16	18:1 c15	19:0			18:2 c9,c12		20:0		20:1	18:3	18:2 9c11t	cla other
		TOTAL	0	0	0	0	0	0	0	0	0	0.0249981	0	0	0	0.00606288	0.0101131	0.462067	0		0.0293552	0.0143818			0.00483519		0.333318	0	0	0	0	0.00987637	0	0.262964	0.0834207	0	0	0	0.5	1.29384e-06		0.0337093		0.0067452		0	0.00872068	0.00685548	0
		%	0	0	0	0	0	0	0	0	0	1.05888	0	0	0	0.256814	0.428377	19.5725	0	0	1.24344	0.609192	0	0	0.204811	0	14.1188	0	0	0	0	0.418348	0	11.1387	3.53357	0	0	0	21.1792	5.48051e-05	0	1.42787	0	0.285716	0	0	0.369395	0.290388	0
	LIVER 3019B		4:0	6:0	8:0	10:0	12:0	13:0 iso	13:0ante	13:0	14:0iso	14:0	15:0iso	15:0ante	14:1	15:0	16:0iso	16:0	17:0iso		16:1& 17:0ante	17:0			17:1		18:0	18:1 t 6,8	18:1 t9	18:1 t10	18:1 t11	18:1 t 12	18:1 c13	18:1 c9	18:1 c11	18:1 c12	18:1 t16	18:1 c15	19:0			18:2 c9,c12		20:0		20:1	18:3	18:2 9c11t	cla other
		TOTAL	0	0	0	0	0	0	0	0	0	0.0130427	0	0	0	0	0	0.129847	0		0.00925248	0			0		0.101207	0	0	0	0	0	0	0.0837854	0.0288658	0	0	0	0.5			0.0107376		0		0	0	0	0
		%	0	0	0	0	0	0	0	0	0	1.25202	0	0	0	0	0	12.4646	0	0	0.888181	0	0	0	0	0	9.71523	0	0	0	0	0	0	8.04288	2.77094	0	0	0	47.9969	0	0	1.03074	0	0	0	0	0	0	0
	LIVER 4262A		4:0	6:0	8:0	10:0	12:0	13:0 iso	13:0ante	13:0	14:0iso	14:0	15:0iso	15:0ante	14:1	15:0	16:0iso	16:0	17:0iso		16:1& 17:0ante	17:0			17:1		18:0	18:1 t 6,8	18:1 t9	18:1 t10	18:1 t11	18:1 t 12	18:1 c13	18:1 c9	18:1 c11	18:1 c12	18:1 t16	18:1 c15	19:0			18:2 c9,c12		20:0		20:1	18:3	18:2 9c11t	cla other
		TOTAL	0	0	0	0	0	0	0	0	0	0.0215391	0	0	0	0.00495396	0.00859638	0.375356	0		0.0303693	0			0.00612902		0.260269	0	0	0	0	0.0105478	0	0.198668	0.0623801	0	0	0	0.5			0.0267638		0.00546189		0	0.00910987	0	0
		%	0	0	0	0	0	0	0	0	0	1.0918	0	0	0	0.251111	0.435742	19.0264	0	0	1.53939	0	0	0	0.310674	0	13.1928	0	0	0	0	0.534659	0	10.0703	3.16198	0	0	0	25.3445	0	0	1.35663	0	0.276857	0	0	0.46177	0	0
	LIVER 4262B		4:0	6:0	8:0	10:0	12:0	13:0 iso	13:0ante	13:0	14:0iso	14:0	15:0iso	15:0ante	14:1	15:0	16:0iso	16:0	17:0iso		16:1& 17:0ante	17:0			17:1		18:0	18:1 t 6,8	18:1 t9	18:1 t10	18:1 t11	18:1 t 12	18:1 c13	18:1 c9	18:1 c11	18:1 c12	18:1 t16	18:1 c15	19:0			18:2 c9,c12		20:0		20:1	18:3	18:2 9c11t	cla other
		TOTAL	0	0	0	0	0	0	0	0	0	0.0213253	0	0	0	0.00536473	0.00846028	0.393614	0		0.0328728	0			0.00578086		0.268033	0	0	0	0	0.0112412	0	0.205864	0.0645423	0	0	0	0.5			0.0264537		0.00580188		0	0.00749385	0	0
		%	0	0	0	0	0	0	0	0	0	1.05371	0	0	0	0.265078	0.418033	19.4489	0	0	1.62429	0	0	0	0.28564	0	13.2438	0	0	0	0	0.555442	0	10.172	3.18912	0	0	0	24.7056	0	0	1.30711	0	0.286678	0	0	0.370281	0	0
	LIVER 4367A		4:0	6:0	8:0	10:0	12:0	13:0 iso	13:0ante	13:0	14:0iso	14:0	15:0iso	15:0ante	14:1	15:0	16:0iso	16:0	17:0iso		16:1& 17:0ante	17:0			17:1		18:0	18:1 t 6,8	18:1 t9	18:1 t10	18:1 t11	18:1 t 12	18:1 c13	18:1 c9	18:1 c11	18:1 c12	18:1 t16	18:1 c15	19:0			18:2 c9,c12		20:0		20:1	18:3	18:2 9c11t	cla other
		TOTAL	0	0	0	0	0	0	0	0	0	0.0238512	0	0	0	0.00570619	0.00820737	0.418437	0.00420341	6.11758e-06	0.0325903	0.0128379			0.0060866		0.280854	0.0060351	0	0	0	0.0149991	0	0.244331	0.0720504	0	0.00439632	0.0130561	0.5			0.022348		0.00544427		0	0.00710118	0	0
		%	0	0	0	0	0	0	0	0	0	1.13869	0	0	0	0.272421	0.39183	19.9767	0.200676	0.000292061	1.5559	0.612896	0	0	0.290582	0	13.4083	0.288123	0	0	0	0.716074	0	11.6647	3.43978	0	0.209886	0.623317	23.8706	0	0	1.06692	0	0.259917	0	0	0.33902	0	0
	LIVER 4367B		4:0	6:0	8:0	10:0	12:0	13:0 iso	13:0ante	13:0	14:0iso	14:0	15:0iso	15:0ante	14:1	15:0	16:0iso	16:0	17:0iso		16:1& 17:0ante	17:0			17:1		18:0	18:1 t 6,8	18:1 t9	18:1 t10	18:1 t11	18:1 t 12	18:1 c13	18:1 c9	18:1 c11	18:1 c12	18:1 t16	18:1 c15	19:0			18:2 c9,c12		20:0		20:1	18:3	18:2 9c11t	cla other
		TOTAL	0	0	0	0	0	0	0	0	0	0.0254411	0	0	0	0.00787515	0.0105923	0.445441	0		0.0358676	0.0147481			0.00725125	1.12448e-06	0.295416	0.00484226	0	0	0	0.0165294	0	0.271103	0.0796221	0	0.0039991	0	0.5	2.72026e-06		0.0254168		0.00613947	2.27581e-06	0	0.00477493	0.00448041	0
		%	0	0	0	0	0	0	0	0	0	1.15858	0	0	0	0.358633	0.48237	20.2853	0	0	1.6334	0.671624	0	0	0.330221	5.12085e-05	13.4532	0.220516	0	0	0	0.752747	0	12.346	3.62598	0	0.182118	0	22.7699	0.00012388	0	1.15747	0	0.27959	0.00010364	0	0.21745	0.204037	0
PEN 3	LIVER 2631A		4:0	6:0	8:0	10:0	12:0	13:0 iso	13:0ante	13:0	14:0iso	14:0	15:0iso	15:0ante	14:1	15:0	16:0iso	16:0	17:0iso		16:1& 17:0ante	17:0			17:1		18:0	18:1 t 6,8	18:1 t9	18:1 t10	18:1 t11	18:1 t 12	18:1 c13	18:1 c9	18:1 c11	18:1 c12	18:1 t16	18:1 c15	19:0			18:2 c9,c12		20:0		20:1	18:3	18:2 9c11t	cla other
		TOTAL	0	0	0	0	0	0	0	0	0	0.0296412	0	0	0	0.00810098	0.015836	0.566092	0.00494734	6.08736e-06	0.0344326	0.015966	1.34725e-06	1.89707e-06	0.00697851	1.41155e-06	0.43319	0.00424674	0	0	0	0.0138351	0	0.290544	0.0944244	0	0	0	0.5	1.61635e-06	1.56449e-06	0.0313132	1.30236e-06	0.00523416		0	0	0	0
		%	0	0	0	0	0	0	0	0	0	1.06586	0	0	0	0.291302	0.569444	20.356	0.177901	0.000218894	1.23816	0.574118	4.84456e-05	6.82164e-05	0.250939	5.07575e-05	15.577	0.152708	0	0	0	0.497495	0	10.4476	3.39539	0	0	0	17.9794	5.81221e-05	5.62572e-05	1.12599	4.68313e-05	0.188214	0	0	0	0	0
	LIVER 2631B		4:0	6:0	8:0	10:0	12:0	13:0 iso	13:0ante	13:0	14:0iso	14:0	15:0iso	15:0ante	14:1	15:0	16:0iso	16:0	17:0iso		16:1& 17:0ante	17:0			17:1		18:0	18:1 t 6,8	18:1 t9	18:1 t10	18:1 t11	18:1 t 12	18:1 c13	18:1 c9	18:1 c11	18:1 c12	18:1 t16	18:1 c15	19:0			18:2 c9,c12		20:0		20:1	18:3	18:2 9c11t	cla other
		TOTAL	0	0	0	0	0	0	0	0	0	0.0294265	0	0	0	0.0078322	0.0134201	0.536416	0.0041379		0.0333824	0.0149739			0.00612923	1.28801e-06	0.408208	0.00484758	0	0	0	0.0132196	0	0.277726	0.0889337	0	0	0	0.5	1.47474e-06		0.0275086		0.00444322		0	0.0104852	0.00733408	0
		%	0	0	0	0	0	0	0	0	0	1.05814	0	0	0	0.281637	0.482569	19.2889	0.148794	0	1.20039	0.538443	0	0	0.2204	4.63154e-05	14.6787	0.174313	0	0	0	0.47536	0	9.98672	3.19795	0	0	0	17.9794	5.30299e-05	0	0.989175	0	0.159773	0	0	0.377037	0.263725	0
	LIVER 4176A		4:0	6:0	8:0	10:0	12:0	13:0 iso	13:0ante	13:0	14:0iso	14:0	15:0iso	15:0ante	14:1	15:0	16:0iso	16:0	17:0iso		16:1& 17:0ante	17:0			17:1		18:0	18:1 t 6,8	18:1 t9	18:1 t10	18:1 t11	18:1 t 12	18:1 c13	18:1 c9	18:1 c11	18:1 c12	18:1 t16	18:1 c15	19:0			18:2 c9,c12		20:0		20:1	18:3	18:2 9c11t	cla other
		TOTAL	0	0	0	0	0	0	0	0	0	0.00919794	0	0	0	0	0.00558239	0.125195	0		0.0118408	0			0.00528536		0.0999036	0	0	0	0	0.00458433	0	0.0753982	0.0233798	0	0	0	0.5			0.0115543		0		0	0	0	0
		%	0	0	0	0	0	0	0	0	0	0.894421	0	0	0	0	0.542839	12.1741	0	0	1.15142	0	0	0	0.513956	0	9.71477	0	0	0	0	0.445787	0	7.33183	2.27349	0	0	0	48.6207	0	0	1.12355	0	0	0	0	0	0	0
	LIVER 4176B		4:0	6:0	8:0	10:0	12:0	13:0 iso	13:0ante	13:0	14:0iso	14:0	15:0iso	15:0ante	14:1	15:0	16:0iso	16:0	17:0iso		16:1& 17:0ante	17:0			17:1		18:0	18:1 t 6,8	18:1 t9	18:1 t10	18:1 t11	18:1 t 12	18:1 c13	18:1 c9	18:1 c11	18:1 c12	18:1 t16	18:1 c15	19:0			18:2 c9,c12		20:0		20:1	18:3	18:2 9c11t	cla other
		TOTAL	0	0	0	0	0	0	0	0	0	0.0189952	0	0	0	0.00534347	0.00886168	0.348758	0		0.0225583	0.0122333			0.00465107		0.279571	0.00517539	0	0	0	0.00842937	0	0.20117	0.0612762	0	0	0	0.5			0.0228913	1.17271e-06	0.00709204		0	0.0052907	0	0
		%	0	0	0	0	0	0	0	0	0	0.958289	0	0	0	0.269573	0.447063	17.5945	0	0	1.13804	0.617159	0	0	0.234642	0	14.1041	0.261093	0	0	0	0.425253	0	10.1488	3.09133	0	0	0	25.2245	0	0	1.15485	5.91618e-05	0.357787	0	0	0.26691	0	0
	LIVER 4278A		4:0	6:0	8:0	10:0	12:0	13:0 iso	13:0ante	13:0	14:0iso	14:0	15:0iso	15:0ante	14:1	15:0	16:0iso	16:0	17:0iso		16:1& 17:0ante	17:0			17:1		18:0	18:1 t 6,8	18:1 t9	18:1 t10	18:1 t11	18:1 t 12	18:1 c13	18:1 c9	18:1 c11	18:1 c12	18:1 t16	18:1 c15	19:0			18:2 c9,c12		20:0		20:1	18:3	18:2 9c11t	cla other
		TOTAL	0	0	0	0	0	0	0	0	0	0.0268965	0	0	0	0.0074444	0.0123146	0.474645	0.00555243	8.11755e-06	0.0388171	0.0184357			0.00896199	1.37871e-06	0.369957	0.00703975	0	0	0	0.0240916	0	0.351132	0.109246	0	0.00544506	0	0.5	4.11972e-06	1.76295e-06	0.0199898		0		0	0	0.00819436	0
		%	0	0	0	0	0	0	0	0	0	1.07687	0	0	0	0.298057	0.493047	19.0037	0.222307	0.000325009	1.55415	0.738124	0	0	0.358818	5.52003e-05	14.8123	0.281856	0	0	0	0.964572	0	14.0585	4.37396	0	0.218008	0	20.0189	0.000164945	7.05845e-05	0.800347	0	0	0	0	0	0.328084	0
	LIVER 4278B		4:0	6:0	8:0	10:0	12:0	13:0 iso	13:0ante	13:0	14:0iso	14:0	15:0iso	15:0ante	14:1	15:0	16:0iso	16:0	17:0iso		16:1& 17:0ante	17:0			17:1		18:0	18:1 t 6,8	18:1 t9	18:1 t10	18:1 t11	18:1 t 12	18:1 c13	18:1 c9	18:1 c11	18:1 c12	18:1 t16	18:1 c15	19:0			18:2 c9,c12		20:0		20:1	18:3	18:2 9c11t	cla other
		TOTAL	0	0	0	0	0	0	0	0	0	0.035659	0	0	0	0.00961164	0.0153302	0.636457	0.00657482	1.09562e-05	0.0502382	0.0218129			0.0113985	1.79362e-06	0.506309	0.00906361	0	0	0	0.030145	0	0.469697	0.145729	0	0.00670944	0	0.5	5.3191e-06	2.20989e-06	0.0236895	1.66964e-06	0.00883836	1.28294e-06	0	0.0110843	0.00822395	0
		%	0	0	0	0	0	0	0	0	0	1.11024	0	0	0	0.299256	0.477301	19.8159	0.204705	0.000341118	1.56415	0.67914	0	0	0.35489	5.58439e-05	15.7638	0.282193	0	0	0	0.938558	0	14.6239	4.53723	0	0.208897	0	15.5674	0.000165609	6.88044e-05	0.737566	5.19837e-05	0.27518	3.9944e-05	0	0.345106	0.256051	0
PEN 4	LIVER 2671A		4:0	6:0	8:0	10:0	12:0	13:0 iso	13:0ante	13:0	14:0iso	14:0	15:0iso	15:0ante	14:1	15:0	16:0iso	16:0	17:0iso		16:1& 17:0ante	17:0			17:1		18:0	18:1 t 6,8	18:1 t9	18:1 t10	18:1 t11	18:1 t 12	18:1 c13	18:1 c9	18:1 c11	18:1 c12	18:1 t16	18:1 c15	19:0			18:2 c9,c12		20:0		20:1	18:3	18:2 9c11t	cla other
		TOTAL	0	0	0	0	0	0	0	0	0	0.035495	0	0	0	0	0	0.615401	0.00496924		0.0393832	0.0232562			0.00955502	1.60398e-06	0.53894	0.00572731	0	0	0	0.0186173	0	0.364703	0.113643	0	0	0	0.5	1.55448e-06		0.0466256		0.00507943	1.40961e-06	0	0	0	0
		%	0	0	0	0	0	0	0	0	0	1.13559	0	0	0	0	0	19.6884	0.15898	0	1.25998	0.74403	0	0	0.305692	5.13157e-05	17.2422	0.183233	0	0	0	0.59562	0	11.6679	3.63575	0	0	0	15.9964	4.97323e-05	0	1.49168	0	0.162505	4.50975e-05	0	0	0	0
	LIVER 2671B		4:0	6:0	8:0	10:0	12:0	13:0 iso	13:0ante	13:0	14:0iso	14:0	15:0iso	15:0ante	14:1	15:0	16:0iso	16:0	17:0iso		16:1& 17:0ante	17:0			17:1		18:0	18:1 t 6,8	18:1 t9	18:1 t10	18:1 t11	18:1 t 12	18:1 c13	18:1 c9	18:1 c11	18:1 c12	18:1 t16	18:1 c15	19:0			18:2 c9,c12		20:0		20:1	18:3	18:2 9c11t	cla other
		TOTAL	0	0	0	0	0	0	0	0	0	0.0406251	0	0	0	0.0108174	0.0166446	0.722299	0.00599663	9.58091e-06	0.0461679	0.0282204			0.011195	1.90621e-06	0.643181	0.0141694	0	0	0	0.0218587	0	0.43841	0.136744	0	0.00820488	0	0.5	1.3766e-06		0.0535608	1.4594e-06	0.00672037	1.81987e-06	0	0.00930389	0.00545741	0
		%	0	0	0	0	0	0	0	0	0	1.09799	0	0	0	0.292366	0.449861	19.5219	0.162074	0.000258947	1.2478	0.762726	0	0	0.302572	5.15201e-05	17.3835	0.382961	0	0	0	0.590784	0	11.8491	3.69585	0	0.221757	0	13.5137	3.72059e-05	0	1.44761	3.94439e-05	0.181635	4.91865e-05	0	0.25146	0.1475	0
	LIVER 3324A		4:0	6:0	8:0	10:0	12:0	13:0 iso	13:0ante	13:0	14:0iso	14:0	15:0iso	15:0ante	14:1	15:0	16:0iso	16:0	17:0iso		16:1& 17:0ante	17:0			17:1		18:0	18:1 t 6,8	18:1 t9	18:1 t10	18:1 t11	18:1 t 12	18:1 c13	18:1 c9	18:1 c11	18:1 c12	18:1 t16	18:1 c15	19:0			18:2 c9,c12		20:0		20:1	18:3	18:2 9c11t	cla other
		TOTAL	0	0	0	0	0	0	0	0	0	0.031398	0	0	0	0.00895324	0.0110677	0.41037	0.00521942	7.02661e-06	0.0308237	0.0143836			0.00854624		0.276316	0.00728923	0	0	0	0.016588	0	0.252455	0.0819389	0	0	0	0.5			0.0215912	1.64462e-06	0.00628202	1.4347e-06	0	0.00797738	0	0
		%	0	0	0	0	0	0	0	0	0	1.50243	0	0	0	0.428424	0.529604	19.6367	0.249756	0.000336232	1.47495	0.688275	0	0	0.408948	0	13.2221	0.348799	0	0	0	0.793758	0	12.0803	3.92088	0	0	0	23.9256	0	0	1.03317	7.8697e-05	0.300603	6.86521e-05	0	0.381728	0	0
	LIVER 3324B		4:0	6:0	8:0	10:0	12:0	13:0 iso	13:0ante	13:0	14:0iso	14:0	15:0iso	15:0ante	14:1	15:0	16:0iso	16:0	17:0iso		16:1& 17:0ante	17:0			17:1		18:0	18:1 t 6,8	18:1 t9	18:1 t10	18:1 t11	18:1 t 12	18:1 c13	18:1 c9	18:1 c11	18:1 c12	18:1 t16	18:1 c15	19:0			18:2 c9,c12		20:0		20:1	18:3	18:2 9c11t	cla other
		TOTAL	0	0	0	0	0	0	0	0	0	0.0243161	0	0	0	0.00556788	0.00934262	0.33133	0.00430595	5.65458e-06	0.0251595	0.0117048			0.00653807	1.36348e-06	0.220365	0.0063748	0	0	0	0.0146456	0	0.207268	0.0638467	0	0	0	0.5	3.95605e-06		0.0182944		0		0	0	0.00493289	0
		%	0	0	0	0	0	0	0	0	0	1.37392	0	0	0	0.314599	0.527882	18.721	0.243297	0.000319498	1.42158	0.661348	0	0	0.369418	7.70398e-05	12.4512	0.360192	0	0	0	0.827513	0	11.7112	3.6075	0	0	0	28.2513	0.000223527	0	1.03368	0	0	0	0	0	0.278721	0
	LIVER 3435A		4:0	6:0	8:0	10:0	12:0	13:0 iso	13:0ante	13:0	14:0iso	14:0	15:0iso	15:0ante	14:1	15:0	16:0iso	16:0	17:0iso		16:1& 17:0ante	17:0			17:1		18:0	18:1 t 6,8	18:1 t9	18:1 t10	18:1 t11	18:1 t 12	18:1 c13	18:1 c9	18:1 c11	18:1 c12	18:1 t16	18:1 c15	19:0			18:2 c9,c12		20:0		20:1	18:3	18:2 9c11t	cla other
		TOTAL	0	0	0	0	0	0	0	0	0	0.0188115	0	0	0	0.00598072	0.00719678	0.328722	0.00566948	5.02703e-06	0.0284755	0			0.00787449		0.279796	0.00578696	0	0	0	0.0147831	0	0.221231	0.0772703	0	0	0	0.5	3.48616e-06		0.0181602		0		0	0	0	0
		%	0	0	0	0	0	0	0	0	0	0.979629	0	0	0	0.311452	0.37478	17.1186	0.295244	0.000261788	1.48289	0	0	0	0.410073	0	14.5707	0.301362	0	0	0	0.769848	0	11.5208	4.02394	0	0	0	26.038	0.000181545	0	0.945712	0	0	0	0	0	0	0
	LIVER 3435B		4:0	6:0	8:0	10:0	12:0	13:0 iso	13:0ante	13:0	14:0iso	14:0	15:0iso	15:0ante	14:1	15:0	16:0iso	16:0	17:0iso		16:1& 17:0ante	17:0			17:1		18:0	18:1 t 6,8	18:1 t9	18:1 t10	18:1 t11	18:1 t 12	18:1 c13	18:1 c9	18:1 c11	18:1 c12	18:1 t16	18:1 c15	19:0			18:2 c9,c12		20:0		20:01:00	18:3	18:2 9c11t	cla other
		TOTAL	0	0	0	0	0	0	0	0	0	0.0242719	0	0	0	0.00791485	0.00790962	0.43183	0.00460437	6.22606e-06	0.0339805	0.0178291			0.00656448		0.364574	0.0064197	0	0	0	0.0180133	0	0.282125	0.100449	0	0.0045331	0	0.5	1.22727e-06		0.0235455	1.26834e-06	0.00507844		0	0.0087106	0	0
		%	0	0	0	0	0	0	0	0	0	1.02241	0	0	0	0.3334	0.33318	18.1902	0.193952	0.000262263	1.43137	0.751021	0	0	0.276518	0	15.3571	0.27042	0	0	0	0.758781	0	11.8841	4.23127	0	0.19095	0	21.0617	5.16966e-05	0	0.991817	5.34269e-05	0.213921	0	0	0.36692	0	0
[truncated: 16 more columns]

## Sheet: FA 2
ID	pen	trt		4:0	6:0	8:0	10:0	12:0	13:0 iso	13:0ante	13:0	14:0iso	14:0	15:0iso	15:0ante	14:1	15:0	16:0iso	16:0	17:0iso	16:1& 17:0ante	17:0	17:1	18:0	18:1 t 6,8	18:1 t9	18:1 t10	18:1 t11	18:1 t 12	18:1 c13	18:1 c9	18:1 c11	18:1 c12	18:1 t16	18:1 c15	19:0	18:2 c9,c12	20:0	20:1	18:3	18:2 9c11t	18:2 12c10t	21:0	22:0	20:3 n6	20:3 n3	20:4	22:1	20:5
CNS2925A	1		Total	0	0	0	0	0	0	0	0	0	0.0231109	0	0	0	0.00785473	0.00783305	0.391994	0	0.0327383	0.0204037	0.00894707	0.27176	0	0	0	0	0.0152868	0	0.238059	0.0807863	0	0	0	0.5	0.0313445	0.0069139	0	0.00766243	0.00613064	0	0	0.00926774	0.0144945	0.172531	0.00486073	0	0.0162888
			%	0	0	0	0	0	0	0	0	0	1.10602	0	0	0	0.375904	0.374867	18.7597	0	1.56676	0.976463	0.42818	13.0056	0	0	0	0	0.731583	0	11.3928	3.86619	0	0	0	23.9285	1.50005	0.330879	0	0.366701	0.293394	0	0	0.443527	0.693664	8.25684	0.23262	0	0.779534
CNS2925B	1		total	0	0	0	0	0	0	0	0	0	0.0187865	0	0	0	0.00769865	0.0073152	0.293158	0	0.0239184	0.0144543	0.00707553	0.204048	0.00654404	0	0	0	0.0123364	0	0.172792	0.0642787	0	0	0.00480614	0.5	0.0219151	0.00663126	0	0.00668102	0.00482198	0	0	0.00896411	0.0105855	0.126561	0.0043403	0	0.0129089
			%	0	0	0	0	0	0	0	0	0	1.09548	0	0	0	0.448924	0.426564	17.0946	0	1.39473	0.842861	0.412589	11.8984	0.381596	0	0	0	0.719362	0	10.0758	3.74822	0	0	0.280256	29.156	1.27791	0.386682	0	0.389584	0.281179	0	0	0.522716	0.617262	7.38003	0.253092	0	0.752743
CNS4284A	1			0	0	0	0	0	0	0	0	0	0.0192851	0	0	0	0.00446452	0.00645574	0.278881	0.00495727	0.0217559	0	0.0051725	0.195576	0.00649329	0	0	0	0.00892401	0	0.179126	0.0536921	0	0	0	0.5	0.0212021	0.00686215	0	0.00823656	0	0	0	0.00563992	0.011414	0.092032	0	0	0.0152511
				0	0	0	0	0	0	0	0	0	1.19656	0	0	0	0.277004	0.400551	17.3034	0.307578	1.34986	0	0.320932	12.1347	0.402881	0	0	0	0.553698	0	11.114	3.33137	0	0	0	31.0229	1.3155	0.425768	0	0.511044	0	0	0	0.349934	0.708189	5.7102	0	0	0.946268
CNS4284B	1			0	0	0	0	0	0	0	0	0	0.0342575	0	0	0	0.00770618	0.00992589	0.539394	0.00453226	0.0403284	0.0142038	0.00820628	0.383536	0.00464237	0	0	0	0.0145095	0	0.336476	0.0953243	0	0.00475982	0.0115982	0.5	0.0359723	0.00559638	0	0.00815618	0	0	0	0.00917072	0.0195113	0.184788	0.00367845	0.00399802	1.05074e-06
				0	0	0	0	0	0	0	0	0	1.29572	0	0	0	0.291471	0.375427	20.4015	0.171424	1.52534	0.537229	0.310386	14.5065	0.175589	0	0	0	0.548794	0	12.7265	3.60545	0	0.180031	0.438681	18.9115	1.36058	0.211672	0	0.308492	0	0	0	0.346865	0.737976	6.98925	0.13913	0.151217	3.97421e-05
CNS4783A	1			0	0	0	0	0	0	0	0	0	0.0351524	0	0	0	0.0120908	0.0123519	0.50824	0	0.0403519	0	0.0126137	0.324052	0	0	0	0	0.013823	0	0.284741	0.0807936	0	0	0	0.5	0.0349809	0	0	0	0	0	0	0	0.0208189	0.181122	0	0	0.0318304
				0	0	0	0	0	0	0	0	0	1.49898	0	0	0	0.515581	0.526715	21.6726	0	1.7207	0	0.53788	13.8183	0	0	0	0	0.589445	0	12.142	3.44523	0	0	0	21.3212	1.49167	0	0	0	0	0	0	0	0.887769	7.72348	0	0	1.35732
CNS4783B	1			0	0	0	0	0	0	0	0	0	0.0340916	0	0	0	0.0114188	0.0116854	0.573463	0	0.0457523	0.0249773	0.012096	0.399995	0	0	0	0	0.0160508	0	0.387269	0.103404	0	0	0	0.5	0.039632	0.00695624	0	0.0110519	0	0	0	0.00666358	0.0219701	0.251778	0	0.00624878	0.0420409
				0	0	0	0	0	0	0	0	0	1.1801	0	0	0	0.395268	0.404498	19.8508	0	1.58374	0.864606	0.418711	13.8461	0	0	0	0	0.555609	0	13.4056	3.57938	0	0	0	17.3078	1.37188	0.240794	0	0.38257	0	0	0	0.230664	0.760508	8.71545	0	0.216305	1.45527
CNS3019A	2			0	0	0	0	0	0	0	0	0	0.0249981	0	0	0	0.00606288	0.0101131	0.462067	0	0.0293552	0.0143818	0.00483519	0.333318	0	0	0	0	0.00987637	0	0.262964	0.0834207	0	0	0	0.5	0.0337093	0.0067452	0	0.00872068	0.00685548	0	0	0.00546168	0.018636	0.206342	0	0	0.0215306
				0	0	0	0	0	0	0	0	0	1.05889	0	0	0	0.256816	0.428379	19.5726	0	1.24345	0.609196	0.204812	14.1189	0	0	0	0	0.41835	0	11.1388	3.53359	0	0	0	21.1793	1.42788	0.285718	0	0.369397	0.290389	0	0	0.231349	0.789398	8.74036	0	0	0.912006
CNS3019B	2			0	0	0	0	0	0	0	0	0	0.0130427	0	0	0	0	0	0.129847	0	0.00925248	0	0	0.101207	0	0	0	0	0	0	0.0837854	0.0288658	0	0	0	0.5	0.0107376	0	0	0	0	0	0	0	0.00745474	0.0627002	0	0	0.00749607
				0	0	0	0	0	0	0	0	0	1.25203	0	0	0	0	0	12.4646	0	0.888184	0	0	9.71527	0	0	0	0	0	0	8.04291	2.77095	0	0	0	47.9971	1.03075	0	0	0	0	0	0	0	0.715611	6.01885	0	0	0.719579
CNS4262A	2			0	0	0	0	0	0	0	0	0	0.0215391	0	0	0	0.00495396	0.00859638	0.375356	0	0.0303693	0	0.00612902	0.260269	0	0	0	0	0.0105478	0	0.198668	0.0623801	0	0	0	0.5	0.0267638	0.00546189	0	0.00910987	0	0	0	0.00728022	0.0196552	0.165852	0	0	0.0304961
				0	0	0	0	0	0	0	0	0	1.0918	0	0	0	0.251112	0.435744	19.0265	0	1.5394	0	0.310676	13.1928	0	0	0	0	0.534662	0	10.0703	3.162	0	0	0	25.3446	1.35664	0.276859	0	0.461773	0	0	0	0.369029	0.996306	8.40691	0	0	1.54583
CNS4262B	2			0	0	0	0	0	0	0	0	0	0.0213253	0	0	0	0.00536473	0.00846028	0.393614	0	0.0328728	0	0.00578086	0.268033	0	0	0	0	0.0112412	0	0.205864	0.0645423	0	0	0	0.5	0.0264537	0.00580188	0	0.00749385	0	0	0	0.00477149	0.0211119	0.171393	0	0	0.0305405
				0	0	0	0	0	0	0	0	0	1.05372	0	0	0	0.265079	0.418035	19.449	0	1.62429	0	0.285641	13.2439	0	0	0	0	0.555445	0	10.1721	3.18913	0	0	0	24.7058	1.30712	0.28668	0	0.370282	0	0	0	0.235767	1.04317	8.46879	0	0	1.50905
CNS4367A	2			0	0	0	0	0	0	0	0	0	0.0238512	0	0	0	0.00570619	0.00820737	0.418437	0.00420341	0.0325903	0.0128379	0.0060866	0.280854	0.0060351	0	0	0	0.0149991	0	0.244331	0.0720504	0	0.00439632	0.0130561	0.5	0.022348	0.00544427	0	0.00710118	0	0	0	0.00992837	0.0140546	0.137533	0	0	0.0213728
				0	0	0	0	0	0	0	0	0	1.1387	0	0	0	0.272424	0.391835	19.977	0.200679	1.55592	0.612903	0.290586	13.4085	0.288127	0	0	0	0.716083	0	11.6648	3.43982	0	0.209888	0.623325	23.8709	1.06694	0.25992	0	0.339024	0	0	0	0.473999	0.670992	6.56606	0	0	1.02038
CNS4367B	2			0	0	0	0	0	0	0	0	0	0.0254411	0	0	0	0.00787515	0.0105923	0.445441	0	0.0358676	0.0147481	0.00725125	0.295416	0.00484226	0	0	0	0.0165294	0	0.271103	0.0796221	0	0.0039991	0	0.5	0.0254168	0.00613947	0	0.00477493	0.00448041	0	0	0.00827282	0.0152218	0.150494	0	0	0.0221204
				0	0	0	0	0	0	0	0	0	1.15859	0	0	0	0.358637	0.482375	20.2855	0	1.63342	0.671631	0.330224	13.4533	0.220518	0	0	0	0.752756	0	12.3461	3.62602	0	0.18212	0	22.7702	1.15749	0.279593	0	0.217452	0.204039	0	0	0.376747	0.693205	6.85357	0	0	1.00737
CNS2631A	3			0	0	0	0	0	0	0	0	0	0.0296412	0	0	0	0.00810098	0.015836	0.566092	0.00494734	0.0344326	0.015966	0.00697851	0.43319	0.00424674	0	0	0	0.0138351	0	0.290544	0.0944244	0	0	0	0.5	0.0313132	0.00523416	0	0	0	0	0	0.00658506	0.0125424	0.460736	0	0.00497143	0.00671837
				0	0	0	0	0	0	0	0	0	1.06588	0	0	0	0.291307	0.569454	20.3564	0.177904	1.23818	0.574129	0.250944	15.5773	0.152711	0	0	0	0.497504	0	10.4478	3.39545	0	0	0	17.9797	1.12601	0.188218	0	0	0	0	0	0.236796	0.451017	16.5678	0	0.17877	0.241589
CNS2631B	q			0	0	0	0	0	0	0	0	0	0.0294265	0	0	0	0.0078322	0.0134201	0.536416	0.0041379	0.0333824	0.0149739	0.00612923	0.408208	0.00484758	0	0	0	0.0132196	0	0.277726	0.0889337	0	0	0	0.5	0.0275086	0.00444322	0	0.0104852	0.00733408	0	0	0.00628328	0.0123453	0.423281	0	0	0.00692408
				0	0	0	0	0	0	0	0	0	1.10906	0	0	0	0.29519	0.505791	20.2171	0.155954	1.25816	0.564353	0.231006	15.385	0.182701	0	0	0	0.498235	0	10.4673	3.35184	0	0	0	18.8446	1.03678	0.167461	0	0.39518	0.276416	0	0	0.236812	0.465285	15.9531	0	0	0.260963
CNS4176A	3			0	0	0	0	0	0	0	0	0	0.00919794	0	0	0	0	0.00558239	0.125195	0	0.0118408	0	0.00528536	0.0999036	0	0	0	0	0.00458433	0	0.0753982	0.0233798	0	0	0	0.5	0.0115543	0	0	0	0	0	0	0	0.00601978	0.0989709	0	0	0
				0	0	0	0	0	0	0	0	0	0.894428	0	0	0	0	0.542843	12.1742	0	1.15143	0	0.51396	9.71483	0	0	0	0	0.44579	0	7.33188	2.2735	0	0	0	48.6211	1.12356	0	0	0	0	0	0	0	0.585376	9.62414	0	0	0
CNS4176B	3			0	0	0	0	0	0	0	0	0	0.0189952	0	0	0	0.00534347	0.00886168	0.348758	0	0.0225583	0.0122333	0.00465107	0.279571	0.00517539	0	0	0	0.00842937	0	0.20117	0.0612762	0	0	0	0.5	0.0228913	0.00709204	0	0.0052907	0	0	0	0	0.00951599	0.290499	0	0.0064347	0.00588419
				0	0	0	0	0	0	0	0	0	0.958297	0	0	0	0.269575	0.447067	17.5946	0	1.13806	0.617165	0.234644	14.1042	0.261096	0	0	0	0.425257	0	10.1489	3.09135	0	0	0	25.2247	1.15486	0.35779	0	0.266913	0	0	0	0	0.480077	14.6555	0	0.324627	0.296854
CNS4278A	3			0	0	0	0	0	0	0	0	0	0.0268965	0	0	0	0.0074444	0.0123146	0.474645	0.00555243	0.0388171	0.0184357	0.00896199	0.369957	0.00703975	0	0	0	0.0240916	0	0.351132	0.109246	0	0.00544506	0	0.5	0.0199898	0	0	0	0.00819436	0	0	0.0154936	0.00884484	0.335004	0.00821044	0.0058265	0.0127462
				0	0	0	0	0	0	0	0	0	1.0769	0	0	0	0.298065	0.493059	19.0042	0.222313	1.55419	0.738142	0.358827	14.8126	0.281863	0	0	0	0.964596	0	14.0589	4.37407	0	0.218014	0	20.0194	0.800367	0	0	0	0.328092	0	0	0.620344	0.354136	13.4131	0.328736	0.233286	0.510344
CNS4278B	3			0	0	0	0	0	0	0	0	0	0.035659	0	0	0	0.00961164	0.0153302	0.636457	0.00657482	0.0502382	0.0218129	0.0113985	0.506309	0.00906361	0	0	0	0.030145	0	0.469697	0.145729	0	0.00670944	0	0.5	0.0236895	0.00883836	0	0.0110843	0.00822395	0	0	0.0199265	0.0116959	0.464821	0.010165	0.00514194	0.0240132
				0	0	0	0	0	0	0	0	0	1.11027	0	0	0	0.299264	0.477314	19.8165	0.204711	1.5642	0.679159	0.3549	15.7643	0.282201	0	0	0	0.938584	0	14.6243	4.53736	0	0.208903	0	15.5678	0.737586	0.275188	0	0.345116	0.256058	0	0	0.620424	0.36416	14.4725	0.316494	0.160097	0.747666
CNS2671A	4			0	0	0	0	0	0	0	0	0	0.035495	0	0	0	0	0	0.615401	0.00496924	0.0393832	0.0232562	0.00955502	0.53894	0.00572731	0	0	0	0.0186173	0	0.364703	0.113643	0	0	0	0.5	0.0466256	0.00507943	0	0	0	0	0	0.0152017	0.0137499	0.532448	0	0.00615017	0.0122129
				0	0	0	0	0	0	0	0	0	1.1356	0	0	0	0	0	19.6887	0.158982	1.26	0.744042	0.305697	17.2425	0.183235	0	0	0	0.595629	0	11.6681	3.63581	0	0	0	15.9967	1.49171	0.162508	0	0	0	0	0	0.486353	0.439905	17.0348	0	0.196764	0.390729
CNS2671B	4			0	0	0	0	0	0	0	0	0	0.0406251	0	0	0	0.0108174	0.0166446	0.722299	0.00599663	0.0461679	0.0282204	0.011195	0.643181	0.0141694	0	0	0	0.0218587	0	0.43841	0.136744	0	0.00820488	0	0.5	0.0535608	0.00672037	0	0.00930389	0.00545741	0	0	0.0113139	0.0163868	0.661215	0	0.00661812	0.0142434
				0	0	0	0	0	0	0	0	0	1.09801	0	0	0	0.292371	0.44987	19.5223	0.162077	1.24782	0.76274	0.302578	17.3839	0.382969	0	0	0	0.590795	0	11.8493	3.69591	0	0.221761	0	13.514	1.44764	0.181638	0	0.251465	0.147503	0	0	0.305792	0.442902	17.8713	0	0.178874	0.384971
CNS3324A	4			0	0	0	0	0	0	0	0	0	0.031398	0	0	0	0.00895324	0.0110677	0.41037	0.00521942	0.0308237	0.0143836	0.00854624	0.276316	0.00728923	0	0	0	0.016588	0	0.252455	0.0819389	0	0	0	0.5	0.0215912	0.00628202	0	0.00797738	0	0	0	0.0101567	0.00804233	0.263261	0	0.00569565	0.0124076
				0	0	0	0	0	0	0	0	0	1.50247	0	0	0	0.428433	0.529615	19.6371	0.249761	1.47498	0.688289	0.408957	13.2224	0.348806	0	0	0	0.793774	0	12.0805	3.92096	0	0	0	23.9261	1.03319	0.300609	0	0.381736	0	0	0	0.486022	0.384844	12.5976	0	0.27255	0.593733
CNS3324B	4			0	0	0	0	0	0	0	0	0	0.0243161	0	0	0	0.00556788	0.00934262	0.33133	0.00430595	0.0251595	0.0117048	0.00653807	0.220365	0.0063748	0	0	0	0.0146456	0	0.207268	0.0638467	0	0	0	0.5	0.0182944	0	0	0	0.00493289	0	0	0.00701165	0.00554905	0.204773	0.00526689	0.0045451	0.0113767
				0	0	0	0	0	0	0	0	0	1.37395	0	0	0	0.314606	0.527892	18.7214	0.243302	1.42161	0.661362	0.369425	12.4514	0.3602	0	0	0	0.82753	0	11.7114	3.60758	0	0	0	28.2518	1.0337	0	0	0	0.278726	0	0	0.396184	0.313542	11.5704	0.297599	0.256815	0.642823
CNS3435A	4			0	0	0	0	0	0	0	0	0	0.0188115	0	0	0	0.00598072	0.00719678	0.328722	0.00566948	0.0284755	0	0.00787449	0.279796	0.00578696	0	0	0	0.0147831	0	0.221231	0.0772703	0	0	0	0.5	0.0181602	0	0	0	0	0	0	0.00930482	0.00819029	0.259087	0	0	0.00879035
				0	0	0	0	0	0	0	0	0	0.979647	0	0	0	0.311458	0.374787	17.1189	0.29525	1.48292	0	0.41008	14.5709	0.301367	0	0	0	0.769862	0	11.521	4.02401	0	0	0	26.0385	0.945729	0	0	0	0	0	0	0.484567	0.426526	13.4925	0	0	0.457775
CNS3435B	4			0	0	0	0	0	0	0	0	0	0.0242719	0	0	0	0.00791485	0.00790962	0.43183	0.00460437	0.0339805	0.0178291	0.00656448	0.364574	0.0064197	0	0	0	0.0180133	0	0.282125	0.100449	0	0.0045331	0	0.5	0.0235455	0.00507844	0	0.0087106	0	0	0	0.0105536	0.00867433	0.340289	0.00440066	0.00439254	0.0114359
				0	0	0	0	0	0	0	0	0	1.02243	0	0	0	0.333406	0.333186	18.1905	0.193955	1.4314	0.751034	0.276523	15.3574	0.270425	0	0	0	0.758794	0	11.8843	4.23134	0	0.190953	0	21.0621	0.991835	0.213925	0	0.366927	0	0	0	0.444561	0.365399	14.3344	0.185374	0.185032	0.481729
[truncated: 6 more columns]
